# Supplementary material for: Amniotic fluid‐derived small extracellular vesicles for predicting postnatal severe outcome of congenital diaphragmatic hernia
Source: J Extracell Biol. 2024 Jun 21;3(6):e160. doi: 10.1002/jex2.160 (PMC11212330; doi:10.1002/jex2.160)
Supplement: Supplementary file 2 — Supporting Information [file JEX2-3-e160-s001.xlsx]

## Sheet: S1
Supplementary Table S1. Differentially expressed miRNAs in AF-EVs of clinical samples.
miR	log2FC	p-value	adjusted p-value	Ctrl_1	Ctrl_2	Ctrl_3	Ctrl_4	Ctrl_5	Ctrl_6	Ctrl_7	Ctrl_8	Ctrl_9	Ctrl_10	Ctrl_11	Ctrl_12	Ctrl_13	Ctrl_14	Ctrl_15	Ctrl_16	Ctrl_17	Ctrl_18	Ctrl_19	Ctrl_20	Ctrl_21	Ctrl_22	Ctrl_23	Ctrl_24	CDH (Good)_1	CDH (Good)_2	CDH (Good)_3	CDH (Good)_4	CDH (Good)_5	CDH (Good)_6	CDH (Good)_7	CDH (Good)_8	CDH (Good)_9	CDH (Good)_10	CDH (Good)_11	CDH (Good)_12	CDH (Good)_13	CDH (Good)_14	CDH (Good)_15	CDH (Good)_16	CDH (Poor)_1	CDH (Poor)_2	CDH (Poor)_3	CDH (Poor)_4	CDH (Poor)_5
<Upregulated miRNAs in CDH>
hsa-miR-127-3p	1.27246	2.85e-12	4.5e-10	536	485	1513	1253	1349	979	1461	1297	1209	1662	1278	2202	1185	753	1651	921	792	838	814	1203	1370	1346	870	3199	1761	1203	1183	909	1508	1280	2194	1896	7155	1401	497	1105	1638	1456	1717	1448	3488	2832	1575	1830	1115
hsa-miR-143-3p	1.69706	3.35e-08	1.23e-06	50	156	502	520	490	94	165	385	192	217	228	213	86	89	232	526	138	254	113	172	244	50	118	227	251	278	227	184	118	129	211	250	283	1233	181	1780	2817	140	195	159	107	169	179	50	84
hsa-miR-155-5p	1.51333	1.74e-10	1.18e-08	54	219	258	322	221	82	209	263	141	178	141	70	22	75	113	165	133	147	191	122	170	131	135	86	149	168	267	44	144	208	345	226	256	213	77	1575	199	140	94	111	187	250	127	96	171
hsa-miR-204-3p	1.08045	2.36e-08	9.04e-07	209	358	673	752	406	524	516	421	631	826	657	489	390	311	859	502	445	331	195	740	1327	465	1131	2059	714	658	607	784	619	391	628	1117	2413	786	186	527	623	638	1236	790	952	689	261	609	619
hsa-miR-204-5p	0.888278	1.02e-12	2.06e-10	3824	8326	14123	18120	10495	4430	10409	7383	9041	11986	11619	5394	5134	6985	17838	11865	9956	8914	6531	15070	23610	8711	18761	20616	13645	9384	13956	4718	7756	8410	12274	17655	38800	15206	3416	9264	10823	10077	15209	10492	14163	10852	3368	8954	8995
hsa-miR-27a-5p	0.95613	9.2e-09	3.7e-07	85	210	339	217	294	302	327	290	185	312	257	184	213	156	276	189	140	332	185	255	332	223	246	421	258	274	205	129	249	145	276	334	445	452	111	756	263	121	194	260	361	307	243	194	225
hsa-miR-3168	2.69111	7.47e-32	6.02e-29	31	138	81	87	95	50	59	85	55	16	78	51	12	28	85	99	55	75	40	54	43	70	72	16	93	160	138	84	109	98	326	361	337	408	109	340	355	159	183	100	117	220	500	137	195
hsa-miR-363-3p	0.898043	7.63e-12	8.77e-10	940	2705	3321	3406	2957	1228	2579	2418	1504	2046	2441	1529	751	1915	2529	2949	2294	2352	1150	2847	3279	2003	1680	3486	1475	2125	3294	561	1531	1943	2884	2599	4961	3672	549	2398	3480	1239	3070	1375	3107	3340	1250	2429	2324
hsa-miR-370-3p	1.176	2.09e-07	7.32e-06	39	85	148	97	172	101	250	142	150	160	182	63	142	106	225	105	165	58	69	112	53	140	113	442	308	135	96	141	100	108	223	183	577	74	47	76	324	208	355	28	237	306	171	140	94
hsa-miR-382-5p	1.20156	4.95e-15	1.99e-12	37	115	183	231	347	64	193	298	135	172	261	194	117	105	267	172	140	159	153	184	151	207	124	248	205	170	98	108	98	161	500	232	1057	250	75	279	374	177	217	74	292	412	129	199	176
hsa-miR-483-3p	1.07187	1.07e-09	5.39e-08	42	274	404	342	452	49	135	344	233	249	195	143	126	169	277	268	146	223	262	343	499	151	157	263	148	107	118	30	120	154	498	335	1082	372	222	444	493	206	265	94	242	464	205	321	194
hsa-miR-493-5p	1.13827	1.22e-10	9.82e-09	11	81	216	115	161	94	80	129	55	57	93	40	57	68	170	91	87	37	91	112	115	83	50	127	77	83	68	30	46	69	262	143	472	164	48	97	120	53	127	64	156	105	87	145	118
hsa-miR-543	1.10606	3.28e-11	3.3e-09	136	238	587	360	282	168	392	462	451	502	498	429	259	164	574	293	331	123	370	406	579	564	296	749	688	329	268	131	253	251	574	579	2202	440	143	669	946	432	517	195	583	463	269	603	381
hsa-miR-584-5p	1.07202	2.91e-07	9.76e-06	16	26	134	71	55	50	81	53	35	35	58	41	19	36	59	51	17	54	79	50	124	71	16	83	77	21	35	70	34	58	111	46	88	88	14	61	95	48	32	49	127	36	74	49	47
hsa-miR-615-3p	0.966068	7.87e-10	4.52e-08	146	359	441	373	242	205	330	354	353	495	477	400	277	249	515	325	273	307	322	382	532	227	416	827	357	533	280	169	252	223	380	706	844	371	130	233	504	353	550	213	691	783	424	307	300
<Downregulated miRNAs in CDH>
hsa-miR-338-5p	-0.833919	3.36e-12	4.5e-10	702	4649	5483	4483	5531	783	3892	3259	1745	1776	3689	1797	1290	2554	3121	3247	2719	2896	2432	3440	5387	2502	2508	2591	898	398	558	331	796	909	1197	2780	2465	1378	660	644	1958	846	1151	638	679	937	184	567	519
hsa-miR-3912-3p	-4.78872	3.44e-09	1.54e-07	0	32	6	34	12	9	0	13	38	0	22	15	2	21	8	10	1	19	1	0	11	0	21	0	0	0	0	0	0	0	0	0	1	0	1	0	0	0	0	0	0	0	0	0	0
AF-EVs, amniotic fluid-derived extracellular vesicles; CDH, Congenital diaphragmatic hernia; FC, fold change; log2FC, p-value, and adjusted p-value were calculated using DEseq2.
