# Supplementary material for: Amniotic fluid‐derived small extracellular vesicles for predicting postnatal severe outcome of congenital diaphragmatic hernia
Source: J Extracell Biol. 2024 Jun 21;3(6):e160. doi: 10.1002/jex2.160 (PMC11212330; doi:10.1002/jex2.160)
Supplement: Supplementary file 3 — Supporting Information [file JEX2-3-e160-s004.xlsx]

## Sheet: S2
Supplementary Table S2. Differentially expressed miRNAs of fetal lung tissue in rat CDH mice model.
miRNAs	Ctrl_rep1	Ctrl_rep2	Ctrl_rep3	CDH_rep1	CDH_rep2	CDH_rep3	CDH_rep4	CDH_rep5	CDH_rep6	log2FC	p-value
<Upregulated miRNAs in CDH>
mir-122-5p	169	511	60	515	803	386	313	919	639	1.27464	0.0401179
mir-148a-3p	13887	15528	16175	58635	28440	26101	25134	25692	26088	0.99104	0.000491391
mir-151-5p	121	150	146	159	158	291	210	715	105	0.807914	0.0463391
mir-215-5p	1	1	3	33	4	4	10	3	18	2.76081	0.00333597
mir-376a-3p	4	0	2	7	5	5	9	19	6	1.94889	0.0114905
<Downregulated miRNAs in CDH>
mir-133b-3p	0	19	10	2	1	1	5	1	4	-2.09916	0.0172012
mir-592-5p	4	2	7	1	0	1	2	0	1	-2.4955	0.0144545
CDH, Congenital diaphragmatic hernia; FC, fold change; log2FC and p-value were calculated using DEseq2.
