# Supplementary material for: Amniotic fluid‐derived small extracellular vesicles for predicting postnatal severe outcome of congenital diaphragmatic hernia
Source: J Extracell Biol. 2024 Jun 21;3(6):e160. doi: 10.1002/jex2.160 (PMC11212330; doi:10.1002/jex2.160)
Supplement: Supplementary file 4 — Supporting Information [file JEX2-3-e160-s003.xlsx]

## Sheet: S3
Supplementary Table S3. Differentially expressed miRNAs in AF-EVs of rat CDH mice model.
miRNAs	Ctrl_rep1	Ctrl_rep2	Ctrl_rep3	CDH_rep1	CDH_rep2	CDH_rep3	CDH_rep4	CDH_rep5	CDH_rep6	log2FC	p-value
<Upregulated miRNAs in CDH>
rno-miR-130a-5p	3	2	2	8	7	7	6	0	10	1.51949	0.0407668
rno-miR-140-3p	255	364	270	511	643	477	457	153	1015	0.988457	0.00360688
rno-miR-142-3p	13	68	50	173	32	214	24	90	56	1.57854	0.048357
rno-miR-146a-5p	234	521	464	1409	587	2757	503	1694	1315	2.36792	0.00114422
rno-miR-146b-5p	260	226	471	1652	339	1141	184	916	399	1.8996	0.0131673
rno-miR-148a-3p	10374	9793	17196	32963	24331	13942	15455	13971	24897	1.14506	0.00795066
rno-miR-150-3p	0	1	0	2	1	3	0	10	2	4.24152	0.0215215
rno-miR-150-5p	27	67	63	221	71	335	23	71	135	1.63191	0.0114416
rno-miR-151-3p	235	150	387	626	442	320	247	290	366	1.01711	0.0333609
rno-miR-155-5p	0	0	1	2	1	5	2	2	3	3.01472	0.0349834
rno-miR-193a-3p	5	8	13	18	24	35	18	0	31	1.32998	0.0152106
rno-miR-215-5p	2	0	0	3	1	22	13	27	1	5.07094	0.00240282
rno-miR-223-3p	5	52	32	130	29	183	22	53	47	1.65196	0.0360289
rno-miR-223-5p	4	5	12	47	11	33	7	55	3	2.89334	0.00733855
rno-miR-340-1-5p	7	21	18	51	17	75	10	30	28	1.5583	0.0259093
rno-miR-340-2-5p	10	22	19	60	19	88	12	40	27	1.69483	0.0189932
rno-miR-3473-3p	6	4	7	12	21	16	13	9	16	1.58595	0.00257481
rno-miR-3557-5p	991	816	1082	1459	1532	1239	1460	902	1560	0.877921	0.0230294
rno-miR-376b-3p	25	66	37	66	85	104	128	46	81	1.26665	0.00808647
rno-miR-378a-3p	10	6	21	29	47	26	34	18	50	1.77383	0.00023203
rno-miR-511-3p	4	9	4	15	8	31	5	19	12	1.87768	0.0237295
rno-miR-582-3p	9	6	11	28	19	19	14	5	18	1.12289	0.00676135
<Downregulated miRNAs in CDH>
rno-miR-1193-3p	71	70	82	56	31	55	27	0	44	-1.08023	0.0127021
rno-miR-181c-5p	17	18	20	7	12	20	7	1	8	-0.919892	0.0454129
rno-miR-322-1-5p	92	81	61	48	57	47	24	11	52	-0.890599	0.00450994
rno-miR-322-2-5p	100	86	70	46	56	48	29	13	57	-0.937317	0.00137576
rno-miR-34a-5p	148	151	143	75	93	118	53	2	86	-1.09457	0.0154531
rno-miR-351-1-5p	177	112	274	117	108	89	67	27	108	-0.94296	0.000189375
rno-miR-351-2-5p	184	113	290	119	108	94	70	31	109	-0.943101	0.000280393
rno-miR-450a-3p	49	33	44	20	20	21	22	2	21	-1.13911	0.000517737
rno-miR-455-3p	66	47	82	39	35	49	17	2	41	-1.03528	0.00283851
rno-miR-503-1-5p	170	151	107	66	101	96	96	14	86	-0.830931	0.0145193
rno-miR-503-2-5p	170	145	108	62	103	91	99	14	89	-0.810278	0.0211181
rno-miR-668-3p	20	19	28	13	11	16	7	0	16	-1.00275	0.0145242
rno-miR-741-3p	0	33	4	0	0	2	0	0	1	-4.54382	0.00650256
AF-EVs, amniotic fluid-derived extracellular vesicles; CDH, Congenital diaphragmatic hernia; FC, fold change; log2FC and p-value were calculated using DEseq2.
